# Supplementary material for: Development of a Monoclonal Antibody Targeting HTLV-1 Envelope gp46 Glycoprotein and Its Application to Near-Infrared Photoimmuno-Antimicrobial Strategy
Source: Viruses. 2022 Sep 29;14(10):2153. doi: 10.3390/v14102153 (PMC9608601; doi:10.3390/v14102153)
Supplement: Supplementary file 1 [file viruses-14-02153-s001.zip]

Archive with 1 entries (1 files):
- viruses-1840742-supplementary.pdf
